# Supplementary material for: Benchmark of computational methods for predicting microRNA-disease associations
Source: Genome Biol. 2019 Oct 8;20:202. doi: 10.1186/s13059-019-1811-3 (PMC6781296; doi:10.1186/s13059-019-1811-3)
Supplement: Supplementary file 1 — Supplementary tables. This additional file includes 8 supplementary tables, i.e. Tables S1-S8. (DOCX 34 kb) [file 13059_2019_1811_MOESM1_ESM.xlsx]

## Sheet: Table S1
Table S1: Summary of all of the 90 curated miRNA-disease association predictors.
PMID	Year	Reference Title	Predictor Name	Web Link	Training Set	Whether or not included	Reason
23950912	2013	Prediction of microRNAs Associated with Human Diseases Based on Weighted k Most Similar Neighbors	HDMP	http://nclab.hit.edu.cn/hdmpred	HMDD v1.0	No	No results or code, website unavialable
24103777	2013	Walking the interactome to identify human miRNA-disease associations through the functional link between miRNA targets and disease genes	NA	NA	GAD (for miRNA target gene)	No	Partial results, only results for few diseases
24975600	2014	Semi-supervised learning for potential human microRNA-disease associations inference	RLSMDA	NA	HMDD v1.0	No	Partial results, only results for few diseases
NA	2015	Predicting microRNA-disease associations by integrating multiple biological information	KBMFMDI	NA	HMDD v1.0	No	Partial results, only results for few diseases
25618864	2015	Prediction of potential disease-associated microRNAs based on random walk	MIDP	NA	HMDD v2.0	No	Partial results, only results for few diseases
26004789	2015	Identifying human microRNA-disease associations by a new diffusion-based method	NDBM	NA	HMDD v2.0	No	Partial results, only results for few diseases
26347258	2015	RBMMMDA: predicting multiple types of disease-microRNA associations	RBMMMDA	NA	HMDD v2.0	No	Partial results, only results for few diseases
27533456	2016	HGIMDA: Heterogeneous graph inference for miRNA-disease association prediction	HGIMDA	only results for all the miRNA-disease associations	HMDD v2.0	Yes	All prediction results supplied
26849207	2016	Integration of Multiple Genomic and Phenotype Data to Infer Novel miRNA-Disease Associations	CHNmiRD	http://bio-bigdata.hrbmu.edu.cn/CHNmiRD/index.jsp	HMDD v2.0	No	Partial results, only results for few diseases
26880032	2016	WBSMDA: Within and Between Score for MiRNA-Disease Association prediction	WBSMDA	NA	HMDD v2.0	No	Partial results, only results for few diseases
27246786	2016	Prediction of miRNA-disease associations with a vector space model	NA	NA	HMDD v2.0	No	Partial results, only results for few diseases
27779232	2016	Network Consistency Projection for Human miRNA-Disease Associations Inference	NCPMDA	NA	HMDD v2.0	No	Partial results, only results for few diseases
27907011	2016	Uncover miRNA-Disease Association by Exploiting Global Network Similarity	NetGS	NA	HMDD v2.0	No	Partial results, only results for few diseases
NA	2016	Prediction of MicroRNA-disease Associations by Matrix Completion	NA	NA	miR2Disease	No	Partial results, only results for few diseases
27153230	2016	NTSMDA: prediction of miRNA-disease associations by integrating network topological similarity.	NTSMDA	https://github.com/USTC-HIlab/NTSMDA	HMDD v2.0	No	Source code supplied, but fail to run
27585796	2016	A path-based measurement for human miRNA functional similarities using miRNA-disease associations	MFSP	https://github.com/KDDing/MFSP	HMDD v2.0	No	Source code supplied, but fail to run
28177900	2017	MCMDA: Matrix completion for MiRNA-disease association prediction	MCMDA	only results for all the miRNA-disease associations	HMDD v2.0	Yes	All prediction results supplied
29053164	2017	NARRMDA: negative-aware and rating-based recommendation algorithm for miRNA-disease association prediction.	NARRMDA	only results for all the miRNA-disease associations	HMDD v2.0	Yes	All prediction results supplied
29097278	2017	HAMDA: Hybrid Approach for MiRNA-Disease Association prediction	HAMDA	only results for all the miRNA-disease associations	HMDD v2.0	Yes	All prediction results supplied
29253885	2017	LRSSLMDA: Laplacian Regularized Sparse Subspace Learning for MiRNA-Disease Association prediction	LRSSLMDA	only results for all the miRNA-disease associations	HMDD v2.0	Yes	All prediction results supplied
29416734	2017	SSCMDA: spy and super cluster strategy for MiRNA-disease association prediction	SSCMDA	only results for all the miRNA-disease associations	HMDD v2.0	Yes	All prediction results supplied
28421868	2017	RKNNMDA: Ranking-based KNN for MiRNA-Disease Association prediction	RKNNMDA	http://www.escience.cn/system/file?fileId=87100	HMDD v2.0	No	No results or code, only discrete ratings, no exact prediciton scores
28729528	2017	Improved low-rank matrix recovery method for predicting miRNA-disease association	ILRMR	NA	HMDD v1.0	No	Partial results, only results for few diseases
27076459	2017	Inferring MicroRNA-Disease Associations by Random Walk on a Heterogeneous Network with Multiple Data Sources	NA	NA	HMDD v2.0	No	Partial results, only results for few diseases
27542179	2017	Collective Prediction of Disease-Associated miRNAs Based on Transduction Learning	CPTL	NA	HMDD v2.0	No	Partial results, only results for few diseases
28104458	2017	A novel approach for predicting microRNA-disease associations by unbalanced bi-random walk on heterogeneous network	BRWH	NA	HMDD v2.0	No	Partial results, only results for few diseases
28470244	2017	A novel computational model based on super-disease and miRNA for potential miRNA-disease association prediction	SDMMDA	NA	HMDD v2.0	No	Partial results, only results for few diseases
28874691	2017	Prediction of miRNA-disease Associations using an Evolutionary Tuned Latent Semantic Analysis	MiRAI	NA	HMDD v2.0	No	Partial results, only results for few diseases
NA	2017	A matrix factorization method for predicting miRNA-disease association	LMFMDA	NA	HMDD v2.0	No	Partial results, only results for few diseases
NA	2017	A Novel Computational Method for MiRNA-Disease Association Prediction	IRWRMDA	NA	HMDD v2.0	No	Partial results, only results for few diseases
NA	2017	A novel information fusion strategy based on a regularized framework for identifying diseaserelated microRNAs	RLSSLP	NA	HMDD v2.0	No	Partial results, only results for few diseases
NA	2017	Algorithm for predicting the associations between MiRNAs and diseases	BNPDCMDA	NA	HMDD v2.0	No	Partial results, only results for few diseases
NA	2017	miRNA-Disease Association Prediction with Collaborative Matrix Factorization	CMFMDA	NA	HMDD v2.0	No	Partial results, only results for few diseases
NA	2017	Network-based collaborative filtering recommendation model for inferring novel disease-related miRNAs	NetCF	NA	HMDD v2.0	No	Partial results, only results for few diseases
NA	2017	Predicting MicroRNA-Disease Associations Using Network Topological Similarity Based on DeepWalk	NA	NA	HMDD v2.0	No	Partial results, only results for few diseases
NA	2017	SPYSMDA: SPY Strategy-Based MiRNA-Disease Association Prediction	SPYSMDA	NA	HMDD v2.0	No	Partial results, only results for few diseases
29137601	2017	Random walks on mutual microRNA-target gene interaction network improve the prediction of disease-associated microRNAs	RWRMTN	https://sites.google.com/site/duchaule2011/bioinformatics-tools/rwrmtn	miRWalk and miR2Disease	No	Partial results, only results for a few diseases and some top miRNAs
28339468	2017	PBMDA: A novel and effective path-based computational model for miRNA-disease association prediction	PBMDA	http://www.escience.cn/system/file?fileId=84394	HMDD v2.0	Yes	Source code supplied, and run sucessfully
29156742	2017	PRMDA: personalized recommendation-based MiRNA-disease association prediction	PRMDA	http://www.escience.cn/system/file?fileId=89408	HMDD v2.0	Yes	Source code supplied, and run sucessfully
29233191	2017	MKRMDA: multiple kernel learning-based Kronecker regularized least squares for MiRNA-disease association prediction	MKRMDA	http://www.escience.cn/system/file?fileId=91140	HMDD v2.0	Yes	Source code supplied, and run sucessfully
28968779	2017	A graph regularized non-negative matrix factorization method for identifying microRNA-disease associations	GRNMF	https://github.com/XIAO-HN/GRNMF/	HMDD v2.0	No	Source code supplied, but fail to run
29101378	2017	A deep ensemble model to predict miRNA-disease association	DeepMDA	https://github.com/sperfu/DeepMDA	HMDD v2.0	No	Source code supplied, but fail to run
NA	2017	Predicting MicroRNA-Disease Associations Using Kronecker Regularized Least Squares Based on Heterogeneous Omics Data	KRLSM	https://github.com/XIAO-HN/KRLSM	HMDD v2.0	No	Source code supplied, but fail to run
28857494	2018	DRMDA: deep representations-based miRNA-disease association prediction.	DRMDA	only results for all the miRNA-disease associations	HMDD v2.0	Yes	All prediction results supplied
29272076	2018	GIMDA: Graphlet interaction-based MiRNA-disease association prediction	GIMDA	only results for all the miRNA-disease associations	HMDD v2.0	Yes	All prediction results supplied
29515453	2018	GRMDA: Graph Regression for MiRNA-Disease Association Prediction	GRMDA	only results for all the miRNA-disease associations	HMDD v2.0	Yes	All prediction results supplied
29532987	2018	NDAMDA: Network distance analysis for MiRNA‐disease association prediction	NDAMDA	only results for all the miRNA-disease associations	HMDD v2.0	Yes	All prediction results supplied
29687157	2018	HNMDA: heterogeneous network-based miRNA-disease association prediction.	HNMDA	only results for all the miRNA-disease associations	HMDD v2.0	Yes	All prediction results supplied
30018632	2018	TLHNMDA: Triple Layer Heterogeneous Network Based Inference for MiRNA-Disease Association Prediction.	TLHNMDA	only results for all the miRNA-disease associations	HMDD v2.0	Yes	All prediction results supplied
30131824	2018	Identifying and Exploiting Potential miRNA-Disease Associations With Neighborhood Regularized Logistic Matrix Factorization	NRLMFMDA	only results for all the miRNA-disease associations	HMDD v2.0	Yes	All prediction results supplied
30142158	2018	MDHGI: Matrix Decomposition and Heterogeneous Graph Inference for miRNA-disease association prediction	MDHGI	only results for all the miRNA-disease associations	HMDD v2.0	Yes	All prediction results supplied
30186308	2018	A Novel Computational Method for the Identification of Potential miRNA-Disease Association Based on Symmetric Non-negative Matrix Factorization and Kronecker Regularized Least Square	SNMFMDA	only results for all the miRNA-disease associations	HMDD v2.0	Yes	All prediction results supplied
30361693	2018	Prediction of potential disease-associated microRNAs by composite network based inference	CNMDA	only results for all the miRNA-disease associations	HMDD v2.0	Yes	All prediction results supplied
30439645	2018	Novel Human miRNA-Disease Association Inference Based on Random Forest	RFMDA	only results for all the miRNA-disease associations	HMDD v2.0	Yes	All prediction results supplied
30537965	2018	A heterogeneous label propagation approach to explore the potential associations between miRNA and disease	HLPMDA	only results for all the miRNA-disease associations	HMDD v2.0	Yes	All prediction results supplied
29498680	2018	A Semi-Supervised Learning Algorithm for Predicting Four Types MiRNA-Disease Associations by Mutual Information in a Heterogeneous Network	NLPMMDA	NA	HMDD v1.0	No	Partial results, only results for few diseases
29691434	2018	Global Similarity Method Based on a Two-tier Random Walk for the Prediction of microRNA-Disease Association	GSTRW	NA	HMDD v1.0	No	Partial results, only results for few diseases
29619882	2018	ELLPMDA: Ensemble learning and link prediction for miRNA-disease association prediction	ELLPMDA	NA	HMDD v2.0	No	Partial results, only results for few diseases
29665774	2018	Prediction of microRNA-disease associations based on distance correlation set	DCSMDA	NA	HMDD v2.0	No	Partial results, only results for few diseases
29750163	2018	SRMDAP: SimRank and Density-Based Clustering Recommender Model for miRNA-Disease Association Prediction	SRMDAP	NA	HMDD v2.0	No	Partial results, only results for few diseases
29943160	2018	Inferring potential small molecule-miRNA association based on triple layer heterogeneous network	TLHNSMMA	NA	HMDD v2.0	No	Partial results, only results for few diseases
30281474	2018	Inferring disease-associated microRNAs in heterogeneous networks with node attributes	FamCluRank	NA	HMDD v2.0	No	Partial results, only results for few diseases
30598090	2018	FMSM: a novel computational model for predicting potential miRNA biomarkers for various human diseases	FMSM	NA	HMDD v2.0	No	Partial results, only results for few diseases
NA	2018	Kernel Soft-neighborhood Network Fusion for MiRNA-Disease Interaction Prediction	LKSNF	NA	HMDD v2.0	No	Partial results, only results for few diseases
29305594	2018	EGBMMDA: Extreme Gradient Boosting Machine for MiRNA-Disease Association prediction	EGBMMDA	http://www.escience.cn/system/file?fileId=91170	HMDD v2.0	Yes	Source code supplied, and run sucessfully
29644547	2018	SACMDA: MiRNA-Disease Association Prediction with Short Acyclic Connections in Heterogeneous Graph	SACMDA	https://github.com/RogerShaw/SACMDA	HMDD v2.0	Yes	Source code supplied, and run sucessfully
29701758	2018	BNPMDA: Bipartite Network Projection for MiRNA-Disease Association prediction.	BNPMDA	http://www.escience.cn/system/file?fileId=99559	HMDD v2.0	Yes	Source code supplied, and run sucessfully
29763707	2018	Predicting microRNA-disease associations using label propagation based on linear neighborhood similarity	LPLNS	https://github.com/ghli16/LPLNS	HMDD v2.0	Yes	Source code supplied, and run sucessfully
29939227	2018	Predicting miRNA-disease association based on inductive matrix completion	IMCMDA	https://github.com/IMCMDAsourcecode/IMCMDA	HMDD v2.0	Yes	Source code supplied, and run sucessfully
29948843	2018	Predict MiRNA-Disease Association with Collaborative Filtering	ICFMDA	https://github.com/JYT96/icfmda	HMDD v2.0	Yes	Source code supplied, and run sucessfully
30030889	2018	SNMDA: A novel method for predicting microRNA-disease associations based on sparse neighbourhood.	SNMDA	https://github.com/misitequ/SNMDA	HMDD v2.0	Yes	Source code supplied, and run sucessfully
30196756	2018	Predicting microRNA-disease associations using bipartite local models and hubness-aware regression	BLHARMDA	https://github.com/BLHARMDA/Bipartite-Local-Models-and-hubness-aware-regression	HMDD v2.0	Yes	Source code supplied, and run sucessfully
30336146	2018	Maximal entropy random walk on heterogenous network for MIRNA-disease Association prediction.	MERWMDA	https://github.com/boonty/MERWMDA	HMDD v2.0	Yes	Source code supplied, and run sucessfully
30547813	2018	A novel semi-supervised model for miRNA-disease association prediction based on [Formula: see text]-norm graph	L1-norm	https://github.com/alcs417/L1-norm-Graph	HMDD v2.0	Yes	Source code supplied, and run sucessfully
30555511	2018	LLCMDA: A Novel Method for Predicting miRNA Gene and Disease Relationship Based on Locality-Constrained Linear Coding	LLCMDA	https://github.com/misitequ/LLCMDA	HMDD v2.0	Yes	Source code supplied, and run sucessfully
29490018	2018	Prediction of potential disease-associated microRNAs using structural perturbation method.	SPM	https://github.com/lecea/SPM-code	HMDD v2.0	No	Source code supplied, but fail to run
30598109	2018	FKL-Spa-LapRLS: an accurate method for identifying human microRNA-disease association	FKL-Spa-LapRLS	https://github.com/guofei-tju/FKL-Spa-LapRLS	HMDD v2.0	No	Source code supplied, but fail to run
30244645	2018	GLNMDA: a novel method for miRNA-disease association prediction based on global linear neighborhoods	GLNMDA	https://github.com/ShengPengYu/GLNMDA	HMDD v2.0	No	Source code supplied, but fail to run
30646823	2019	An integrated framework for the identification of potential miRNA-disease association based on novel negative samples extraction strategy	NSEMDA	only results for all the miRNA-disease associations	HMDD v2.0	Yes	All prediction results supplied
30691413	2019	Integrating random walk and binary regression to identify novel miRNA-disease association	RWBRMDA	only results for all the miRNA-disease associations	HMDD v2.0	Yes	All prediction results supplied
30676207	2019	Dual Laplacian regularized matrix completion for microRNA-disease associations prediction	DLRMC	NA	HMDD v2.0	No	No results or code
31077936	2019	Prediction of Potential Disease-Associated MicroRNAs by Using Neural Networks	NNMDA	NA	HMDD v1.0	No	Partial results, only results for few diseases
29990253	2019	DNRLMF-MDA:Predicting microRNA-Disease Associations Based on Similarities of microRNAs and Diseases	DNRLMF-MDA	NA	HMDD v2.0	No	Partial results, only results for few diseases
NA	2019	Multi-view manifold regularized learning-based method for prioritizing candidate disease miRNAs	MRSLA	NA	HMDD v2.0	No	Partial results, only results for few diseases
30800172	2019	A Novel Neighborhood-Based Computational Model for Potential MiRNA-Disease Association Prediction	NBMDA	NA	HMDD v2.0 and miR2Disease	No	Partial results, only results for few diseases
30894171	2019	PMAMCA: prediction of microRNA-disease association utilizing a matrix completion approach	PMAMCA	NA	HMDD v2.0, miR2Disease and dbDEMC	No	Partial results, only results for few diseases
30917115	2019	LMTRDA: Using logistic model tree to predict MiRNA-disease associations by fusing multi-source information of sequences and similarities	LMTRDA	NA	HMDD v3.0	No	Partial results, only results for few diseases
31080459	2019	Bipartite Heterogeneous Network Method Based on Co-neighbor for MiRNA-Disease Association Prediction	BHCN	NA	miR2Disease and HMDD v1.0	No	Partial results, only results for few diseases
30499204	2019	MCLPMDA: A novel method for miRNA-disease association prediction based on matrix completion and label propagation.	MCLPMDA	https://github.com/ShengPengYu/MCLPMDA	HMDD v2.0	Yes	Source code supplied, and run sucessfully
30682853	2019	Predicting MiRNA-Disease Association by Latent Feature Extraction with Positive Samples	LFEMDA	https://raw.githubusercontent.com/kavinche/fantastic-telegram/master/data_and_code_of_LFEMDA.rar	HMDD v2.0	Yes	Source code supplied, and run sucessfully

## Sheet: Table S2
Table S2: The AUPRC results of all 36 predictors on the ALL benchmarking dataset.
Predictor	AUPRC
MCLPMDA	0.310824
LFEMDA	0.301332
LPLNS	0.285814
SACMDA	0.226549
ICFMDA	0.22652
HLPMDA	0.226081
SNMDA	0.224585
LLCMDA	0.223587
BLHARMDA	0.212478
BNPMDA	0.207379
EGBMMDA	0.205282
HAMDA	0.204676
MKRMDA	0.201816
GIMDA	0.198914
RFMDA	0.195448
HGIMDA	0.194879
SNMFMDA	0.192529
NSEMDA	0.190691
NARRMDA	0.189077
PBMDA	0.186457
MERWMDA	0.183074
DRMDA	0.178529
LRSSLMDA	0.175919
TLHNMDA	0.1719
MDHGI	0.170452
L1-norm	0.147904
IMCMDA	0.146811
MCMDA	0.134022
GRMDA	0.12786
CNMDA	0.125441
PRMDA	0.124308
HNMDA	0.116445
NDAMDA	0.0837686
NRLMFMDA	0.0777168
SSCMDA	0.0763763
RWBRMDA	0.0534425

## Sheet: Table S3
Table S3: The per category comparison of AUPRC on the ALL benchmarking dataset.
1) Score Function category		2) Complex Network Algorithm category		3) Machine Learning category
Predictor	AUPRC	Predictor	AUPRC	Predictor	AUPRC
SNMFMDA	0.192529	MCLPMDA	0.310824	LFEMDA	0.301332
NARRMDA	0.189077	LPLNS	0.285814	ICFMDA	0.22652
PBMDA	0.186457	SACMDA	0.226549	BLHARMDA	0.212478
LRSSLMDA	0.175919	HLPMDA	0.226081	EGBMMDA	0.205282
L1-norm	0.147904	SNMDA	0.224585	MKRMDA	0.201816
GRMDA	0.12786	LLCMDA	0.223587	RFMDA	0.195448
PRMDA	0.124308	BNPMDA:	0.207379	NSEMDA	0.190691
NRLMFMDA	0.0777168	HAMDA	0.204676	MERWMDA	0.183074
		GIMDA	0.198914	DRMDA	0.178529
		HGIMDA	0.194879	IMCMDA	0.146811
		TLHNMDA	0.1719	MCMDA	0.134022
		MDHGI	0.170452	SSCMDA	0.0763763
		CNMDA	0.125441
		HNMDA	0.116445
		NDAMDA	0.0837686
		RWBRMDA	0.0534425

## Sheet: Table S4
Table S4: The AUPRC results of all 36 predictors on the CAUSAL benchmarking dataset.
Predictor	AUPRC
MCLPMDA	0.119761
LFEMDA	0.113237
LPLNS	0.093255
EGBMMDA	0.088553
SNMDA	0.076694
LLCMDA	0.075722
HLPMDA	0.073401
ICFMDA	0.072979
SACMDA	0.072979
BLHARMDA	0.068607
MKRMDA	0.065599
BNPMDA	0.064732
NARRMDA	0.062652
TLHNMDA	0.061609
HAMDA	0.061272
SNMFMDA	0.060396
LRSSLMDA	0.059802
HGIMDA	0.05811
L1-norm	0.057823
RFMDA	0.05762
PBMDA	0.056826
GIMDA	0.052757
MERWMDA	0.050018
MDHGI	0.048739
NSEMDA	0.048343
DRMDA	0.047376
IMCMDA	0.035948
CNMDA	0.035224
MCMDA	0.032834
GRMDA	0.032167
HNMDA	0.030041
PRMDA	0.026062
NDAMDA	0.02011
SSCMDA	0.017403
NRLMFMDA	0.01727
RWBRMDA	0.015098

## Sheet: Table S5
Table S5: The per category comparison of AUPRC on the CAUSAL benchmarking dataset.
1) Score Function category		2) Complex Network Algorithm category		3) Machine Learning category
Predictor	AUPRC	Predictor	AUPRC	Predictor	AUPRC
NARRMDA	0.062652	MCLPMDA	0.119761	LFEMDA	0.113237
SNMFMDA	0.060396	LPLNS	0.093255	EGBMMDA	0.088553
LRSSLMDA	0.059802	SNMDA	0.076694	ICFMDA	0.072979
L1-norm	0.057823	LLCMDA	0.075722	BLHARMDA	0.068607
PBMDA	0.056826	HLPMDA	0.073401	MKRMDA	0.065599
GRMDA	0.032167	SACMDA	0.072979	RFMDA	0.05762
PRMDA	0.026062	BNPMDA:	0.064732	MERWMDA	0.050018
NRLMFMDA	0.01727	TLHNMDA	0.061609	NSEMDA	0.048343
		HAMDA	0.061272	DRMDA	0.047376
		HGIMDA	0.05811	IMCMDA	0.035948
		GIMDA	0.052757	MCMDA	0.032834
		MDHGI	0.048739	SSCMDA	0.017403
		CNMDA	0.035224
		HNMDA	0.030041
		NDAMDA	0.02011
		RWBRMDA	0.015098

## Sheet: Table S6
Table S6: The memory and running time requirement for the methods available as source code.
Predictor	Language	Running time (s)	Memory usage (MB)	CPU occupancy (%)
MERWMDA	Python	13	60	54.6
MKRMDA	Python	10.5	134	49
PBMDA	Python	390	77	15
PRMDA	Python	5.5	74	15
LFEMDA	Python	450	98	14.5
BLHARMDA	Python	24.7	2300	28.5
BNPMDA	Python	37	85	15
ICFMDA	C++	128	24.3	16
SACMDA	C++	138	54.3	17
EGBMMDA	R	13	1013	16
L1_norm	R	46	45	15.5
IMCMDA	MATLAB	29	80	55
LPLNS	MATLAB	2.5	14	43
MCLPMDA	MATLAB	3	19	15
SNMDA	MATLAB	2.9	33.3	14
LLCMDA	MATLAB	29	45	53

## Sheet: Table S7
Table S7: The AUPRC results of all 36 predictors on the dbDEMC dataset.
Predictor	AUPRC
LLCMDA	0.657491
SNMDA	0.653156
MCLPMDA	0.647428
HAMDA	0.64738
BNPMDA	0.646041
LPLNS	0.639921
HLPMDA	0.637773
HGIMDA	0.636309
ICFMDA	0.635178
SACMDA	0.635175
NARRMDA	0.634947
BLHARMDA	0.634481
TLHNMDA	0.632622
EGBMMDA	0.63156
GIMDA	0.627631
RFMDA	0.62542
MCMDA	0.624253
LRSSLMDA	0.623491
LFEMDA	0.620818
MDHGI	0.607061
DRMDA	0.604751
SNMFMDA	0.597653
MKRMDA	0.59353
NSEMDA	0.591574
MERWMDA	0.573735
HNMDA	0.560238
PBMDA	0.548336
CNMDA	0.545779
PRMDA	0.542936
IMCMDA	0.533416
NRLMFMDA	0.514192
SSCMDA	0.507918
GRMDA	0.498458
NDAMDA	0.475218
L1-norm	0.466341
RWBRMDA	0.462007

## Sheet: Table S8
Table S8: The AUROC results and Wilcoxon statistical test results comparing the 36 predictors’ prediction scores between causal and non-causal miRNA-disease associations.
Predictor	AUROC	P-value of Wilcoxon test
BLHARMDA	0.484738	0.0377888
BNPMDA	0.490037	0.137271
CNMDA	0.517154	0.019711
DRMDA	0.482871	0.0197856
EGBMMDA	0.484238	0.006279
GIMDA	0.481152	0.0103389
GRMDA	0.484366	0.0334205
HAMDA	0.484493	0.103286
HGIMDA	0.504766	0.516672
HLPMDA	0.50145	0.843638
HNMDA	0.499164	0.909469
ICFMDA	0.494623	0.462684
IMCMDA	0.49843	0.495754
L1-norm	0.538271	3.93008e-05
LFEMDA	0.479179	0.00302358
LLCMDA	0.496357	0.620123
LPLNS	0.471885	9.48396e-05
LRSSLMDA	0.498056	0.791375
MCLPMDA	0.481157	0.00739183
MCMDA	0.474958	0.00397832
MDHGI	0.49862	0.836479
MERWMDA	0.491116	0.0363896
MKRMDA	0.49674	0.643748
NARRMDA	0.494527	0.672294
NDAMDA	0.490252	0.178963
NRLMFMDA	0.461817	1.27988e-07
NSEMDA	0.457857	1.0275e-08
PBMDA	0.496501	0.502104
PRMDA	0.451	2.37087e-12
RFMDA	0.498293	0.685549
RWBRMDA	0.506885	0.348906
SACMDA	0.494562	0.461757
SNMDA	0.490231	0.194233
SNMFMDA	0.495766	0.572862
SSCMDA	0.475604	0.000794995
TLHNMDA	0.521121	0.00376837
